# Supplementary material for: Identification of a Novel Ichthyic Parvovirus in Marine Species in Hainan Island, China
Source: Front Microbiol. 2019 Dec 5;10:2815. doi: 10.3389/fmicb.2019.02815 (PMC6907010; doi:10.3389/fmicb.2019.02815)
Supplement: Supplementary file 2 [file Table_1.XLS]

## Sheet: MatrixOutput
Supplementary Table1. Estimates of Evolutionary Divergence between NS1 amino acid Sequences
	California_sea_lion_bocavirus_2_JN420366	Rat_bocavirus_strain_HK1S_KT454512	Porcine_bocavirus1_HM053693	Bovine_parvovirus-1_DQ335247	Human_bocavirus_SH3_FJ375129	Human_bocavirus_st1_DQ000495	Myotis_myotis_bocavirus1_JQ814850	HumanAAV2_NC001401	Bat_adeno-associated_virus_YNM_GU226971	Goose_parvovirus_NC001701	Bovine_adeno-associated_virus_NC005889	Human_parvovirus_B19_NC000883	Simian_parvovirus_U26342	Bovine_parvovirus_2_NC006259	Porcine_parvovirus_4_HM031135	Eidolon_helvum_parvovirus_1_JQ037753	Bovine_hokovirus_strain_HK2_EU200670	Human_parvovirus_4_G1_NC007018	Children_Bufavirus-2_JX027297	Rhesus_monkey_WUHARV_Parvovirus_1JX627576	Children_Bufavirus-1_JQ918261	Aleutian_mink_disease_parvovirus_M20036	Bat_parvovirus_KJ641663	Canine_parvovirus__CPV-N_M19296	Rat_parvovirus_NTU1_JX827169	Minute_virus_of_mice_m_DQ196317	Rat_minute_virus_1c_AF332884	Tilapia_parvovirus_HMU-HKU	Sea_star_associated__ambidensovirus_NC038532	Culex_pipiens_ambidensovirus_NC012685	Galleria_mellonella_ambidensovirus_NC004286	Anopheles_gambiae_brevidensovirus_NC011317	Fenneropenaeus_chinensis_hepandensovirus_NC014357	Bombyx_mori_Iteradensovirus_NC003346	Casphalia_extranea_Iteradensovirus_NC004288	Penaeus_stylirostris_penstyldensovirus_NC039043	Rat_parvovirus_2_KX272741	Simian_parvo_like_virus_3_KT961660	Caledonia_starfish_parvo_like_virus_1_MF190039	Syngnathus_scovelli_chapparvoviruses_MN049932	Desmodus_rotundus_chapparvoviruses_NC032097	Mouse_kidney_parvovirus_NC040843	Tasmanian_devil_associated_chapparvovirus_2_MK513529	Cachavirus_MK448316	Turkey_parvovirus_KF925531	Tasmanian_devil_associated_chapparvovirus_6_MK513533	Chicken_chapparvovirus_2_MG846442	Chicken_chapparvovirus_HK_KM254174	Tasmanian_devil_associated_chapparvovirus_1_MK513528
California_sea_lion_bocavirus_2_JN420366		0.0197336	0.0193879	0.0135727	0.0225013	0.0222086	0.0189743	0.0207627	0.0214125	0.0192466	0.0222502	0.0187798	0.01831	0.0170192	0.0171777	0.0210264	0.0194947	0.0216914	0.0182768	0.0189641	0.0185861	0.015764	0.0170997	0.0172398	0.0150948	0.0172011	0.0156736	0.0145136	0.015198	0.0165831	0.0160163	0.0141968	0.0157802	0.0146282	0.0142691	0.0142928	0.0119175	0.0150127	0.0123627	0.00822669	0.0137352	0.0144154	0.0135008	0.0140299	0.0155229	0.0149231	0.0138449	0.013249	0.0145846
Rat_bocavirus_strain_HK1S_KT454512	0.760309		0.0206554	0.0166619	0.0212209	0.0212308	0.0220342	0.022247	0.0198936	0.0222372	0.0198001	0.0200718	0.0180681	0.0172011	0.017169	0.0185672	0.0211569	0.0204604	0.0161782	0.0156815	0.0163843	0.0165241	0.0189309	0.0148134	0.0158226	0.0144829	0.0141937	0.0119088	0.0168242	0.0164806	0.0141218	0.0134948	0.0147512	0.0132344	0.0131846	0.0131216	0.0146501	0.0125911	0.013893	0.00990389	0.0152244	0.0145597	0.0149017	0.0145304	0.0147842	0.0147705	0.013127	0.0139977	0.0105224
Porcine_bocavirus1_HM053693	0.708122	0.605063		0.0164924	0.0215064	0.0205512	0.0217187	0.0220444	0.0178645	0.016651	0.0211301	0.0203028	0.0218216	0.0171366	0.0196974	0.0173047	0.0200768	0.0197782	0.0147961	0.0144279	0.014955	0.0159743	0.0176824	0.0155868	0.0159061	0.0169456	0.0163461	0.0116838	0.0147783	0.0153163	0.0140062	0.0130634	0.0153012	0.0148148	0.0141327	0.0150802	0.0157389	0.0154435	0.0144441	0.00959264	0.0137348	0.0161449	0.0166121	0.0136935	0.014042	0.0150972	0.0140888	0.0143024	0.0124951
Bovine_parvovirus-1_DQ335247	0.865385	0.846914	0.858881		0.0206169	0.0200792	0.0127298	0.0171087	0.0184017	0.021568	0.0186915	0.0152861	0.0180347	0.0165502	0.016471	0.0192069	0.0173117	0.0188435	0.0165281	0.0157196	0.0163333	0.0153269	0.0171151	0.0140504	0.0152126	0.0145992	0.0142991	0.0110299	0.0146033	0.014221	0.0159668	0.0129136	0.0121637	0.0150683	0.0136075	0.0112094	0.0138233	0.016236	0.0158703	0.0106511	0.0150987	0.0115963	0.0141956	0.0129898	0.0140238	0.0144037	0.0121605	0.0113987	0.0108163
Human_bocavirus_SH3_FJ375129	0.661333	0.729282	0.720867	0.847368		0.0205848	0.0210652	0.018887	0.0184777	0.0181857	0.0212319	0.0227573	0.0204062	0.0202468	0.0189506	0.0210933	0.0189375	0.0211474	0.0157769	0.0183293	0.015756	0.0169639	0.0166123	0.0161178	0.0156767	0.0167235	0.0165663	0.0156553	0.0180516	0.0146023	0.0171966	0.0170791	0.0156123	0.0140424	0.0158878	0.0144049	0.0118185	0.0141598	0.0132149	0.0120478	0.0160178	0.0138328	0.0135919	0.0134169	0.0144442	0.0164103	0.0147007	0.0145261	0.0138877
Human_bocavirus_st1_DQ000495	0.652742	0.746631	0.734043	0.863402	0.281081		0.0192525	0.020571	0.0184005	0.0214827	0.0217488	0.0188723	0.0172363	0.019966	0.0193878	0.0203789	0.0209533	0.0214881	0.0156367	0.017714	0.0159969	0.0162954	0.0168164	0.0167874	0.0181966	0.0185441	0.017401	0.0142047	0.0180388	0.0141473	0.0184007	0.0147067	0.0170233	0.0120561	0.011467	0.014421	0.0131793	0.0141556	0.0134964	0.0127884	0.0145393	0.0142101	0.0135823	0.0147954	0.0137567	0.0152486	0.014864	0.0156301	0.0137868
Myotis_myotis_bocavirus1_JQ814850	0.766234	0.662304	0.644501	0.897756	0.720994	0.746594		0.0197095	0.0198104	0.0205267	0.0203023	0.0215632	0.0203039	0.01361	0.0167534	0.018798	0.0189186	0.021111	0.0150075	0.0184276	0.0150892	0.019505	0.0211122	0.0165823	0.0149559	0.0160626	0.0155775	0.00999272	0.016375	0.0165112	0.0132002	0.0130908	0.0162306	0.0130425	0.0114548	0.0137698	0.0116839	0.0154504	0.0131404	0.011556	0.0131744	0.0139108	0.0122473	0.0141685	0.0138933	0.0135309	0.0128891	0.014411	0.0151857
HumanAAV2_NC001401	0.827273	0.830769	0.836364	0.883721	0.832258	0.808917	0.820433		0.0259208	0.0295736	0.0245874	0.0228122	0.0203163	0.0229323	0.0240654	0.0234163	0.0236806	0.0231101	0.0175037	0.0168488	0.0165729	0.018323	0.0176001	0.0170028	0.0167387	0.0163558	0.0160273	0.0126859	0.017806	0.0178441	0.0153309	0.0136807	0.0174207	0.0149761	0.0161453	0.0148423	0.0159421	0.0174768	0.01839	0.00953085	0.0158241	0.0165265	0.0150784	0.0184328	0.017102	0.0132646	0.0153251	0.0159175	0.0138638
Bat_adeno-associated_virus_YNM_GU226971	0.832845	0.849398	0.864706	0.873596	0.844237	0.852761	0.836858	0.516418		0.0269631	0.0290175	0.0182529	0.0205074	0.0203179	0.0226495	0.0234894	0.0243484	0.0231526	0.0153882	0.0190969	0.0159424	0.0185997	0.0194487	0.0200476	0.0177083	0.0190929	0.0186325	0.0127098	0.0142958	0.0171156	0.0119636	0.0133356	0.012894	0.0151465	0.0132928	0.014969	0.0153669	0.0153382	0.0159199	0.0130687	0.0187063	0.0152193	0.0153153	0.0170019	0.0149269	0.0136928	0.0138793	0.0153393	0.0136382
Goose_parvovirus_NC001701	0.839506	0.833333	0.876543	0.861357	0.819672	0.829032	0.85489	0.564815	0.632219		0.0292099	0.0200979	0.022242	0.0194584	0.022525	0.0215259	0.0235093	0.0234917	0.0179409	0.0176378	0.0190957	0.0169146	0.0197326	0.017553	0.0202997	0.0193284	0.0185559	0.0121844	0.0181765	0.0176446	0.0164078	0.0147992	0.0147829	0.0163209	0.0197515	0.0155813	0.0180499	0.0162039	0.0150093	0.0126517	0.0164508	0.0161242	0.0177728	0.018227	0.0173561	0.0138919	0.0154556	0.0158057	0.0147258
Bovine_adeno-associated_virus_NC005889	0.833846	0.8625	0.858025	0.864307	0.830065	0.823151	0.832808	0.370031	0.509202	0.549689		0.0197166	0.0238088	0.0223559	0.023267	0.0227048	0.0238824	0.0239146	0.0169899	0.0171529	0.0163485	0.0217512	0.0214002	0.0202782	0.0201854	0.0202457	0.020219	0.0135005	0.0165441	0.016962	0.0139291	0.0131001	0.0153849	0.0166282	0.0153149	0.0181974	0.0171863	0.0164385	0.0156165	0.0112975	0.0161664	0.0159397	0.0175067	0.0175275	0.0148587	0.0153481	0.0158908	0.0167404	0.0150083
Human_parvovirus_B19_NC000883	0.831492	0.826979	0.817664	0.845333	0.801802	0.824405	0.804665	0.807571	0.854103	0.822222	0.823151		0.0226115	0.0209433	0.0212095	0.0199567	0.0203329	0.018195	0.0151046	0.0145617	0.0148469	0.0214812	0.0189318	0.0170229	0.0176039	0.0168078	0.0161413	0.0123845	0.0213517	0.0158406	0.0167599	0.0149392	0.0152636	0.0140548	0.0127236	0.0166892	0.0156929	0.0149076	0.0160555	0.0134266	0.0183718	0.0163394	0.0167405	0.0154869	0.0158825	0.0126778	0.0158408	0.0169119	0.0152671
Simian_parvovirus_U26342	0.827684	0.819527	0.778426	0.864499	0.825688	0.838906	0.798799	0.830128	0.848765	0.815534	0.814935	0.603352		0.0210709	0.0186981	0.0181977	0.0170323	0.0174839	0.0151207	0.0149591	0.0150871	0.0208818	0.0192757	0.0175677	0.0179519	0.0199107	0.0190598	0.0116969	0.0178184	0.0141574	0.0135771	0.0145344	0.0157324	0.0170352	0.0132921	0.0188754	0.0127203	0.0149155	0.0130233	0.0117896	0.0171542	0.0159016	0.018219	0.0138557	0.0142251	0.0144752	0.0144835	0.0142737	0.0147705
Bovine_parvovirus_2_NC006259	0.873874	0.883436	0.867868	0.876081	0.850794	0.85489	0.899083	0.794872	0.83642	0.835443	0.792208	0.846395	0.863492		0.0184448	0.0235726	0.0225902	0.0240248	0.0159692	0.0171997	0.0149423	0.0190048	0.0179235	0.017317	0.0166471	0.0157497	0.0160505	0.0127254	0.0153988	0.021113	0.0185689	0.0145013	0.014177	0.0153493	0.015922	0.0138546	0.0159362	0.0131125	0.0173811	0.0139605	0.015962	0.0132927	0.0152318	0.0118785	0.0145724	0.0151977	0.0147224	0.017239	0.0157657
Porcine_parvovirus_4_HM031135	0.864407	0.878613	0.862857	0.857923	0.866864	0.859238	0.858382	0.766355	0.781818	0.784375	0.759494	0.843658	0.849398	0.843195		0.0189904	0.0199409	0.0198091	0.0152912	0.0141509	0.0145044	0.0173791	0.0159499	0.0155904	0.0159883	0.0149742	0.0151598	0.0123106	0.0143551	0.0182145	0.0196163	0.0151595	0.015944	0.0129908	0.0131852	0.0138461	0.0164116	0.0140018	0.0118761	0.0112617	0.0146239	0.0155785	0.014629	0.0163888	0.0153173	0.0140585	0.013397	0.0157318	0.0128229
Eidolon_helvum_parvovirus_1_JQ037753	0.830084	0.834783	0.830508	0.880759	0.821429	0.830357	0.84104	0.698462	0.746269	0.708075	0.711599	0.847507	0.850299	0.817901	0.80117		0.0266505	0.0248372	0.0186521	0.0177194	0.0180705	0.0179604	0.0183397	0.0165854	0.0164368	0.0173837	0.0167128	0.0130891	0.0164846	0.0176688	0.0167245	0.0126482	0.013102	0.0154148	0.0126853	0.0176233	0.015023	0.0155329	0.0139886	0.0107584	0.0172163	0.0137462	0.0145577	0.0152612	0.0144529	0.0139069	0.0156168	0.0152587	0.0151103
Bovine_hokovirus_strain_HK2_EU200670	0.839879	0.841121	0.854103	0.868421	0.846645	0.843949	0.85	0.68239	0.737805	0.690852	0.680511	0.829653	0.829582	0.800643	0.791139	0.557229		0.027625	0.0218998	0.0193357	0.0218242	0.0174018	0.0196483	0.0190644	0.0186635	0.020407	0.0204833	0.014414	0.0162348	0.019358	0.0164226	0.0144636	0.0163126	0.015312	0.0133714	0.0156802	0.0179964	0.0186406	0.0150292	0.0129084	0.0149494	0.0180021	0.0165351	0.0176173	0.0152248	0.0149604	0.0170569	0.0179618	0.0155836
Human_parvovirus_4_G1_NC007018	0.833333	0.840625	0.853211	0.874269	0.826367	0.83758	0.827044	0.720126	0.737003	0.72381	0.72293	0.859425	0.851133	0.772436	0.810726	0.554217	0.400612		0.0178999	0.0196748	0.016924	0.0194814	0.021262	0.0190312	0.0182969	0.0186224	0.0182732	0.0121505	0.01899	0.0188125	0.0166776	0.0132552	0.0134593	0.0162701	0.0149192	0.0165143	0.0171856	0.0180485	0.0137561	0.0138411	0.0147675	0.0154346	0.0139973	0.0165929	0.0159046	0.0165705	0.0170302	0.0158513	0.0135222
Children_Bufavirus-2_JX027297	0.862903	0.878788	0.894879	0.882952	0.872464	0.889205	0.864499	0.86859	0.890966	0.851133	0.86039	0.87988	0.901538	0.893417	0.889881	0.850746	0.849359	0.870968		0.0235095	0.0103317	0.0217142	0.0200502	0.023279	0.0240082	0.0228565	0.0232819	0.0111815	0.0152014	0.0196265	0.0123375	0.0148449	0.0164055	0.0121952	0.0122939	0.0151678	0.0132477	0.0149557	0.016251	0.0108132	0.0166184	0.0140063	0.0158253	0.0138922	0.0145903	0.0137545	0.0158355	0.0157154	0.0144167
Rhesus_monkey_WUHARV_Parvovirus_1JX627576	0.862259	0.872521	0.881215	0.897906	0.83631	0.866279	0.843575	0.872131	0.879747	0.87	0.866667	0.881459	0.884735	0.887097	0.9	0.865031	0.863787	0.869565	0.425876		0.0233245	0.0246256	0.0204099	0.0218272	0.0215845	0.0215478	0.0211482	0.0116259	0.0141176	0.017466	0.0125363	0.0158589	0.0168121	0.0140508	0.0142161	0.0147118	0.0111095	0.013101	0.0159852	0.00905773	0.0168168	0.013837	0.0164058	0.0142312	0.0162257	0.0142882	0.014318	0.0142895	0.0132566
Children_Bufavirus-1_JQ918261	0.862162	0.880886	0.894022	0.887179	0.874636	0.888571	0.863388	0.870968	0.877743	0.837134	0.859935	0.891239	0.897833	0.892744	0.892537	0.847305	0.841935	0.87013	0.0442708	0.431694		0.0209635	0.0207466	0.0232963	0.0240462	0.022977	0.0233983	0.0105352	0.0151316	0.0184551	0.013679	0.0149269	0.0165328	0.0134661	0.0126235	0.015208	0.013208	0.0150336	0.0164876	0.0113146	0.0164427	0.0146187	0.0152194	0.0148617	0.0151181	0.0145547	0.0155433	0.0151188	0.0158262
Aleutian_mink_disease_parvovirus_M20036	0.862745	0.855932	0.863889	0.902375	0.862573	0.875362	0.849162	0.861386	0.87055	0.847682	0.836667	0.83125	0.823151	0.850163	0.864458	0.864198	0.874587	0.863787	0.832402	0.791304	0.830986		0.0241439	0.0207023	0.0203558	0.0202298	0.0195036	0.011211	0.014879	0.0181437	0.0167291	0.0140337	0.0142425	0.0165324	0.0138532	0.0143117	0.0137564	0.0140464	0.0136196	0.00885128	0.0167704	0.0155305	0.0152203	0.0138713	0.0133938	0.016947	0.0149576	0.0152293	0.0156614
Bat_parvovirus_KJ641663	0.856734	0.861765	0.848571	0.885246	0.859281	0.87574	0.830946	0.873288	0.870432	0.85274	0.835052	0.860317	0.836601	0.884746	0.850467	0.847619	0.844068	0.834483	0.825215	0.811765	0.814493	0.620787		0.0179029	0.0200289	0.0190214	0.0189549	0.00918897	0.0150962	0.0153889	0.0180688	0.0148189	0.012317	0.014764	0.0133912	0.0153109	0.0134444	0.0150274	0.0129934	0.00971201	0.0161793	0.0164501	0.0139558	0.0131422	0.0122555	0.0161056	0.0139196	0.0141031	0.0134471
Canine_parvovirus__CPV-N_M19296	0.852547	0.867403	0.872973	0.872123	0.864162	0.877841	0.877049	0.863924	0.858462	0.856688	0.848387	0.883582	0.868098	0.86875	0.872781	0.870588	0.867089	0.865385	0.666667	0.662953	0.661202	0.810734	0.796512		0.0180593	0.0210747	0.0214163	0.0130441	0.0150165	0.0181247	0.0142563	0.0152667	0.0159195	0.0125449	0.01179	0.0177454	0.0150742	0.0156691	0.0158602	0.0109653	0.0185351	0.0156867	0.0168698	0.014018	0.0119868	0.0133633	0.0131143	0.0145972	0.0145809
Rat_parvovirus_NTU1_JX827169	0.868766	0.864499	0.862797	0.8625	0.870056	0.872222	0.874667	0.866873	0.845921	0.8375	0.839623	0.880814	0.868263	0.861538	0.87172	0.881844	0.84472	0.871473	0.658667	0.664865	0.660377	0.819444	0.802857	0.219321		0.0190618	0.0198282	0.0112513	0.0158767	0.0180975	0.0157081	0.0139708	0.015491	0.0120013	0.0133043	0.0151811	0.0142993	0.0140625	0.0135694	0.0100094	0.0183988	0.0131151	0.0155621	0.013895	0.0132908	0.0138491	0.0147515	0.0162868	0.013308
Minute_virus_of_mice_m_DQ196317	0.862434	0.855978	0.861333	0.869018	0.853868	0.854342	0.860215	0.86875	0.863636	0.846395	0.84127	0.876833	0.839879	0.870769	0.868421	0.868035	0.835962	0.872611	0.651475	0.653846	0.652291	0.797183	0.798271	0.277487	0.202073		0.0130399	0.0110009	0.0168771	0.0196125	0.0166701	0.0128608	0.0168936	0.012158	0.0129449	0.0145195	0.0142163	0.0131995	0.0136295	0.0100558	0.0170254	0.0149851	0.015988	0.0141867	0.0121998	0.0142169	0.0151078	0.0149835	0.0140197
Rat_minute_virus_1c_AF332884	0.872396	0.852547	0.858268	0.870968	0.864789	0.864641	0.875661	0.860248	0.864865	0.847826	0.84326	0.872832	0.833333	0.87538	0.878963	0.87069	0.850467	0.886435	0.651715	0.653117	0.656085	0.809392	0.801136	0.279793	0.206633	0.0763359		0.0122553	0.0162611	0.0188833	0.0170004	0.013024	0.0179912	0.0133363	0.0134147	0.0143302	0.0146555	0.014136	0.0131859	0.00955154	0.0165979	0.0158103	0.0172728	0.0135874	0.011868	0.0141282	0.0138604	0.0153061	0.0133005
Tilapia_parvovirus_HMU-HKU	0.920863	0.928571	0.925301	0.924731	0.907895	0.914948	0.945137	0.94186	0.941011	0.941003	0.932153	0.933511	0.932432	0.933908	0.926431	0.929539	0.921053	0.929825	0.936387	0.937173	0.94359	0.944591	0.959016	0.928389	0.935	0.939547	0.92804		0.0140382	0.0110736	0.0132169	0.00883724	0.010542	0.012032	0.011855	0.0100493	0.0120909	0.0137314	0.00918152	0.0168359	0.0115319	0.0129067	0.0121721	0.0122374	0.0110387	0.0157245	0.0144244	0.0124001	0.0122563
Sea_star_associated__ambidensovirus_NC038532	0.907051	0.902357	0.919355	0.925234	0.890459	0.890411	0.926421	0.922179	0.933086	0.900398	0.908	0.886121	0.919414	0.929688	0.913858	0.923077	0.929412	0.892857	0.917563	0.930909	0.923913	0.925094	0.908397	0.91844	0.926829	0.912587	0.903114	0.926154		0.0239313	0.0243208	0.0176441	0.0127028	0.0166156	0.0168359	0.0158618	0.0135424	0.0158794	0.016161	0.0115941	0.0133972	0.0147107	0.0150669	0.0142973	0.0138182	0.0144736	0.0157721	0.0164339	0.0141474
Culex_pipiens_ambidensovirus_NC012685	0.90625	0.913669	0.920139	0.925424	0.90458	0.907407	0.913357	0.902542	0.923077	0.91342	0.921053	0.915709	0.940476	0.881356	0.902834	0.912	0.893162	0.904348	0.906977	0.92126	0.917969	0.920635	0.931452	0.911538	0.89313	0.885496	0.890152	0.956522	0.800712		0.0264382	0.0176579	0.0143795	0.0216677	0.0189107	0.0172115	0.014167	0.0176975	0.015398	0.0134473	0.0178678	0.0161639	0.0153893	0.015286	0.0155691	0.0157561	0.014964	0.0150157	0.0153977
Galleria_mellonella_ambidensovirus_NC004286	0.909722	0.932143	0.929078	0.906977	0.902256	0.900369	0.941392	0.9375	0.951807	0.931624	0.92735	0.905303	0.929412	0.901639	0.896	0.92	0.916667	0.912134	0.95	0.957031	0.945736	0.922179	0.916	0.939394	0.932584	0.925094	0.925651	0.940789	0.768924	0.519531		0.017121	0.0151245	0.0197941	0.02132	0.0178039	0.0153385	0.016366	0.0136762	0.0123871	0.0171553	0.0134157	0.0131227	0.014411	0.0141721	0.0138311	0.0159281	0.0154161	0.0133746
Anopheles_gambiae_brevidensovirus_NC011317	0.917706	0.916031	0.906329	0.909308	0.900538	0.913158	0.922481	0.893805	0.91404	0.922156	0.913174	0.897507	0.909605	0.916667	0.904632	0.942466	0.931343	0.93787	0.904762	0.902174	0.904	0.939726	0.923295	0.905013	0.896641	0.914062	0.917949	0.950119	0.902597	0.890459	0.890845		0.0136377	0.0144779	0.0138334	0.0151231	0.0122831	0.0140218	0.0156284	0.00949783	0.0134901	0.0123143	0.0127835	0.0134837	0.0113639	0.0166039	0.0123334	0.0124228	0.0129994
Fenneropenaeus_chinensis_hepandensovirus_NC014357	0.9	0.900285	0.896067	0.938172	0.891176	0.897959	0.897727	0.891641	0.904762	0.907121	0.893082	0.895954	0.878698	0.899408	0.883333	0.91954	0.918495	0.925234	0.886297	0.889881	0.88563	0.915916	0.926154	0.880814	0.885714	0.893983	0.881356	0.951613	0.945652	0.910156	0.925781	0.897849		0.0146332	0.013272	0.0154935	0.0116573	0.0121617	0.0148311	0.0130109	0.0173776	0.0148779	0.0165304	0.0129047	0.0131625	0.0129555	0.0157823	0.0164194	0.0144122
Bombyx_mori_Iteradensovirus_NC003346	0.902632	0.907652	0.910256	0.905569	0.912181	0.914835	0.917989	0.890625	0.897281	0.910828	0.892063	0.917404	0.915408	0.898462	0.905605	0.911765	0.905363	0.911392	0.933884	0.920455	0.925208	0.894587	0.920118	0.939227	0.937669	0.940054	0.930108	0.930952	0.85623	0.825342	0.848797	0.902314	0.916185		0.0171927	0.0131245	0.0128397	0.0136628	0.0139965	0.00911538	0.0141043	0.0134559	0.0132233	0.0108774	0.0125041	0.0150503	0.0156432	0.0151227	0.0134334
Casphalia_extranea_Iteradensovirus_NC004288	0.901333	0.898396	0.911688	0.904878	0.902857	0.928177	0.924933	0.889937	0.915152	0.894569	0.907348	0.932353	0.936747	0.896552	0.910979	0.923304	0.92381	0.920382	0.930556	0.917143	0.924791	0.91404	0.934718	0.938889	0.932249	0.934247	0.929919	0.935096	0.858065	0.82699	0.809028	0.88342	0.898256	0.213759		0.013817	0.0136872	0.0143172	0.0152353	0.00930664	0.0140538	0.0138132	0.0115581	0.0129416	0.0123945	0.0133868	0.0143477	0.0143496	0.0159994
Penaeus_stylirostris_penstyldensovirus_NC039043	0.912281	0.910256	0.890306	0.912322	0.905405	0.904762	0.914286	0.902367	0.916667	0.898204	0.894895	0.903315	0.859155	0.919308	0.923497	0.887363	0.889552	0.893175	0.893899	0.888283	0.887701	0.909341	0.889518	0.865079	0.878238	0.879896	0.866324	0.943794	0.901961	0.907473	0.904594	0.880096	0.892473	0.893782	0.885117		0.0115526	0.0163945	0.0132774	0.0110789	0.0150136	0.0163668	0.0149189	0.011542	0.0135656	0.0126649	0.0151331	0.0139776	0.0118993
Rat_parvovirus_2_KX272741	0.917112	0.896175	0.897574	0.907455	0.928571	0.910112	0.923288	0.896024	0.881306	0.885449	0.89441	0.886957	0.923529	0.905605	0.90625	0.908309	0.876543	0.895706	0.910112	0.942529	0.912181	0.929825	0.924471	0.924157	0.906593	0.90884	0.904632	0.941026	0.931271	0.916981	0.917293	0.930412	0.923729	0.925208	0.927778	0.935233		0.0214282	0.00953034	0.0130175	0.0201589	0.0220632	0.0227247	0.0248121	0.019565	0.0175658	0.0241106	0.0221628	0.0195594
Simian_parvo_like_virus_3_KT961660	0.901639	0.907821	0.902778	0.894737	0.910448	0.900875	0.917379	0.887821	0.8875	0.899023	0.9	0.891566	0.89939	0.937695	0.908824	0.912023	0.88746	0.897106	0.886957	0.916418	0.889213	0.897898	0.909375	0.907514	0.920904	0.917143	0.915966	0.921875	0.928571	0.922179	0.922481	0.910053	0.915452	0.935028	0.931232	0.912234	0.760446		0.01214	0.0113227	0.0211872	0.022683	0.0218688	0.0198823	0.0176144	0.0186565	0.020329	0.0214526	0.0211145
Caledonia_starfish_parvo_like_virus_1_MF190039	0.907035	0.901809	0.907692	0.889952	0.894595	0.899471	0.898701	0.868657	0.875362	0.915152	0.890909	0.882353	0.911429	0.889855	0.912088	0.903047	0.903323	0.904192	0.861702	0.877049	0.865952	0.911602	0.926136	0.885942	0.911688	0.900783	0.912371	0.947494	0.914474	0.913978	0.925	0.892944	0.91129	0.882199	0.889182	0.924939	0.950649	0.914439		0.0121541	0.0143744	0.0123441	0.0117077	0.0149893	0.0144257	0.0117768	0.0157087	0.0150608	0.0102347
Syngnathus_scovelli_chapparvoviruses_MN049932	0.963942	0.93985	0.948655	0.940397	0.931398	0.917313	0.941476	0.950437	0.937853	0.928994	0.940828	0.914439	0.940217	0.927954	0.942779	0.945504	0.926471	0.926471	0.94026	0.954667	0.937173	0.956873	0.963889	0.94026	0.941624	0.941026	0.941919	0.803419	0.947531	0.956376	0.946667	0.947494	0.932615	0.946602	0.955882	0.945498	0.92545	0.942408	0.92823		0.0137636	0.0130305	0.0113419	0.0114964	0.0124503	0.0121902	0.012178	0.0134131	0.0118584
Desmodus_rotundus_chapparvoviruses_NC032097	0.899457	0.905817	0.917582	0.888601	0.906158	0.911429	0.924157	0.893082	0.877301	0.891026	0.884615	0.873156	0.889222	0.894081	0.911243	0.88724	0.893891	0.894569	0.884181	0.887283	0.882857	0.887906	0.905775	0.877143	0.875	0.88169	0.880886	0.927649	0.922261	0.900383	0.911538	0.900783	0.889535	0.915493	0.929379	0.905759	0.725543	0.707042	0.920844	0.927273		0.0261331	0.026369	0.0215646	0.0189	0.0195863	0.022423	0.0227137	0.018676
Mouse_kidney_parvovirus_NC040843	0.910615	0.906516	0.893258	0.914439	0.916168	0.912023	0.925287	0.896104	0.908228	0.895082	0.897351	0.908257	0.876923	0.911672	0.912121	0.896657	0.898026	0.895082	0.903509	0.903323	0.905882	0.905775	0.909091	0.888235	0.907781	0.898551	0.894286	0.928	0.911032	0.899614	0.930233	0.913978	0.919403	0.924855	0.921965	0.889785	0.675824	0.715942	0.92973	0.922252	0.421053		0.0205214	0.0230527	0.0194135	0.0196376	0.0236119	0.0240884	0.021522
Tasmanian_devil_associated_chapparvovirus_2_MK513529	0.910082	0.910864	0.892265	0.901042	0.906433	0.913793	0.929379	0.904762	0.903727	0.877814	0.889968	0.901493	0.885886	0.906832	0.910979	0.892857	0.909677	0.926518	0.888252	0.873529	0.895954	0.907463	0.916667	0.876791	0.871508	0.858757	0.855153	0.935065	0.914894	0.910506	0.927481	0.918848	0.879765	0.929178	0.937853	0.9	0.678378	0.72191	0.933687	0.939948	0.447154	0.246575		0.0245943	0.0195477	0.0191056	0.0218333	0.0221475	0.0202779
Cachavirus_MK448316	0.905914	0.896175	0.899729	0.901266	0.919075	0.912429	0.919444	0.891975	0.871257	0.884735	0.8875	0.906977	0.917889	0.939759	0.901163	0.901163	0.896552	0.89441	0.892958	0.895652	0.886364	0.914706	0.929878	0.915254	0.914601	0.913889	0.915068	0.924242	0.930314	0.931298	0.924528	0.922879	0.919771	0.952909	0.933518	0.933504	0.633245	0.740947	0.911458	0.928389	0.72043	0.700549	0.685484		0.0196535	0.0194466	0.0244778	0.0245208	0.0193337
Turkey_parvovirus_KF925531	0.892761	0.883469	0.892761	0.923858	0.897436	0.915493	0.908587	0.89881	0.924855	0.891239	0.900302	0.878873	0.896848	0.912281	0.92562	0.911111	0.897281	0.907186	0.920228	0.920821	0.916905	0.914454	0.926829	0.948864	0.930362	0.935574	0.941989	0.936709	0.928082	0.921642	0.928839	0.909794	0.908108	0.909589	0.914601	0.904884	0.770492	0.815642	0.931937	0.930769	0.818942	0.799427	0.811798	0.764228		0.0188991	0.0230538	0.0204551	0.0160778
Tasmanian_devil_associated_chapparvovirus_6_MK513533	0.898592	0.907781	0.903683	0.918919	0.895522	0.890855	0.922414	0.910217	0.919162	0.912226	0.911672	0.922414	0.911504	0.89645	0.932011	0.918841	0.915361	0.90625	0.907463	0.918675	0.906907	0.904908	0.902516	0.911504	0.918841	0.906706	0.91092	0.905405	0.928058	0.929961	0.926641	0.880759	0.924157	0.924855	0.932749	0.923913	0.835694	0.815249	0.928767	0.942935	0.795322	0.795181	0.80826	0.82659	0.833333		0.0184632	0.0186121	0.0192695
Chicken_chapparvovirus_2_MG846442	0.911528	0.90884	0.907859	0.914948	0.920228	0.903955	0.927374	0.920128	0.923077	0.902913	0.919614	0.902077	0.913433	0.919505	0.914706	0.912023	0.897436	0.898413	0.892045	0.912536	0.893983	0.91716	0.924471	0.917847	0.913889	0.905028	0.903581	0.923077	0.898955	0.923664	0.924528	0.924084	0.901163	0.905028	0.920904	0.902375	0.759669	0.775281	0.912467	0.935567	0.75	0.747126	0.746518	0.754144	0.77933	0.845481		0.0216047	0.0191174
Chicken_chapparvovirus_HK_KM254174	0.917989	0.910082	0.906417	0.926952	0.903683	0.893557	0.917582	0.918239	0.92145	0.907643	0.907937	0.900293	0.911504	0.904615	0.903226	0.918605	0.899054	0.899371	0.895028	0.898017	0.89916	0.915942	0.923304	0.908333	0.891304	0.893151	0.891892	0.932331	0.900344	0.924242	0.928571	0.930412	0.895954	0.918033	0.931319	0.919481	0.763587	0.747899	0.900783	0.921914	0.757576	0.727273	0.710744	0.748649	0.781768	0.850877	0.267905		0.0175616
Tasmanian_devil_associated_chapparvovirus_1_MK513528	0.90625	0.936508	0.929134	0.936585	0.905028	0.909589	0.905914	0.896142	0.896848	0.90991	0.903614	0.919668	0.904225	0.906706	0.925824	0.905817	0.906907	0.916418	0.915301	0.91922	0.909091	0.903409	0.923977	0.912568	0.92246	0.911051	0.907162	0.92439	0.936242	0.927273	0.941818	0.92	0.908108	0.922667	0.908847	0.895782	0.785146	0.807065	0.951777	0.938272	0.766756	0.755556	0.781081	0.795812	0.866324	0.813008	0.814016	0.81117
Porcine_parvovirus_7_KU563733	0.896458	0.902507	0.887671	0.924479	0.902655	0.893983	0.902235	0.85489	0.896657	0.878205	0.874598	0.892442	0.890533	0.919753	0.909091	0.902941	0.890675	0.907348	0.902579	0.920821	0.901734	0.916168	0.898773	0.9	0.913165	0.898305	0.902778	0.918159	0.937063	0.931034	0.931298	0.91906	0.925072	0.916667	0.902235	0.903141	0.741848	0.505495	0.925926	0.946015	0.717033	0.690341	0.725762	0.752717	0.803324	0.804035	0.759104	0.748619	0.780161
Adeno-associated_virus_2_J01901	0.827795	0.831288	0.836858	0.884058	0.832797	0.809524	0.820988	0	0.517857	0.566154	0.371951	0.807571	0.830128	0.792332	0.767081	0.699387	0.683386	0.721003	0.86901	0.872549	0.871383	0.861842	0.87372	0.864353	0.867284	0.869159	0.860681	0.942029	0.922481	0.902954	0.93361	0.894118	0.891975	0.890966	0.890282	0.902655	0.896341	0.884984	0.869048	0.950581	0.893417	0.89644	0.905063	0.892308	0.89911	0.907407	0.920382	0.918495	0.89645
Acheta_domestica_densovirus_HQ827781	0.929825	0.915663	0.908284	0.883853	0.909938	0.92	0.907463	0.894569	0.916409	0.902913	0.892157	0.908815	0.885449	0.913043	0.901786	0.914894	0.871795	0.883871	0.881988	0.892405	0.89375	0.894569	0.872964	0.904908	0.89759	0.900302	0.889552	0.946176	0.885185	0.859438	0.888	0.898017	0.906977	0.911585	0.905775	0.903683	0.90379	0.88685	0.903409	0.940341	0.906344	0.891641	0.892966	0.881306	0.891738	0.923077	0.891975	0.879154	0.920455
Solenopsis_invicta_densovirus_KC991097	0.911175	0.918129	0.907514	0.906336	0.888218	0.895522	0.894737	0.879365	0.919753	0.901274	0.883871	0.900901	0.892638	0.907186	0.916435	0.910979	0.874194	0.874194	0.927928	0.896024	0.927711	0.927273	0.937107	0.919403	0.923529	0.908555	0.912791	0.925824	0.886792	0.882591	0.903614	0.914601	0.921569	0.893805	0.892537	0.939227	0.893372	0.917404	0.897507	0.936813	0.898204	0.923313	0.930931	0.935103	0.910864	0.905714	0.916168	0.925595	0.913649
Acheta_domesticus_mini_ambidensovirus_KF275669	0.913462	0.895765	0.867314	0.932099	0.908784	0.903974	0.872131	0.884354	0.877888	0.892734	0.888889	0.876221	0.89404	0.921824	0.905956	0.906355	0.889655	0.889273	0.902027	0.906897	0.905085	0.901024	0.880702	0.913043	0.903974	0.898026	0.901961	0.938462	0.894737	0.881579	0.914894	0.929231	0.912226	0.907895	0.914474	0.901538	0.918239	0.913333	0.916667	0.932308	0.924837	0.919463	0.923841	0.909968	0.947205	0.927215	0.93266	0.913043	0.904025
Blattella_germanica_densovirus_1__AY189948	0.921687	0.901538	0.909091	0.936232	0.910828	0.9125	0.935583	0.906452	0.903727	0.915033	0.894737	0.911315	0.919505	0.916667	0.930931	0.8875	0.908795	0.912052	0.901899	0.903226	0.907348	0.924837	0.946667	0.889241	0.888199	0.869969	0.876923	0.919075	0.888889	0.879668	0.884774	0.916185	0.913947	0.9	0.909375	0.878613	0.896142	0.917981	0.886628	0.936232	0.870769	0.89557	0.890966	0.912121	0.894428	0.902367	0.902821	0.903427	0.924419
Periplaneta_fuliginosa_densovirus_AF192260	0.8875	0.926518	0.896226	0.915663	0.90301	0.898361	0.900641	0.888514	0.919355	0.916388	0.906897	0.911111	0.88141	0.908517	0.897196	0.88961	0.894558	0.87372	0.924837	0.906667	0.927393	0.910959	0.909091	0.911475	0.909677	0.891026	0.888535	0.933735	0.88189	0.875536	0.866379	0.89759	0.89939	0.889968	0.912621	0.903323	0.886503	0.892508	0.918429	0.939577	0.913738	0.889251	0.900641	0.887147	0.903614	0.92	0.891803	0.88961	0.909639
Culex_pipiens_densovirus_FJ810126	0.90625	0.913669	0.920139	0.925424	0.90458	0.907407	0.913357	0.902542	0.923077	0.91342	0.921053	0.915709	0.940476	0.881356	0.902834	0.912	0.893162	0.904348	0.906977	0.92126	0.917969	0.920635	0.931452	0.911538	0.89313	0.885496	0.890152	0.956522	0.800712	0	0.519531	0.890459	0.910156	0.825342	0.82699	0.907473	0.916981	0.922179	0.913978	0.956376	0.900383	0.899614	0.910506	0.931298	0.921642	0.929961	0.923664	0.924242	0.927273
Myzus_persicae_densovirus_AY148187	0.888021	0.938338	0.925729	0.914358	0.901685	0.906849	0.932976	0.932308	0.946588	0.915625	0.934375	0.922414	0.917647	0.910448	0.926761	0.928775	0.937695	0.907121	0.92623	0.918994	0.92011	0.905983	0.924638	0.901639	0.917112	0.927419	0.915119	0.942065	0.873333	0.875	0.882353	0.909091	0.939726	0.884097	0.888889	0.908397	0.925134	0.933518	0.923858	0.936869	0.912568	0.899441	0.882192	0.921833	0.922872	0.916435	0.920548	0.916216	0.927083
Dysaphis_plantaginea_densovirus__FJ040397	0.913793	0.914787	0.909314	0.921659	0.891821	0.904393	0.897698	0.906706	0.915493	0.881657	0.91716	0.931507	0.927577	0.887608	0.92623	0.907859	0.903226	0.891813	0.905512	0.884409	0.899471	0.891892	0.910615	0.903141	0.913043	0.912371	0.900763	0.938636	0.855799	0.843003	0.873288	0.91866	0.922043	0.8867	0.885856	0.921429	0.904884	0.925926	0.927007	0.937931	0.91906	0.925134	0.913613	0.890585	0.936709	0.932249	0.914286	0.916244	0.909091
Cherax_quadricarinatus_densoviru_KP410261	0.894081	0.935275	0.9375	0.936556	0.918644	0.927152	0.938907	0.939394	0.930403	0.914729	0.929961	0.924915	0.946996	0.934615	0.935714	0.933798	0.931818	0.888462	0.914384	0.902098	0.916955	0.921986	0.905797	0.924915	0.949833	0.929293	0.930233	0.916418	0.349359	0.80212	0.780769	0.877743	0.913495	0.841121	0.84375	0.896226	0.936667	0.934932	0.917722	0.949102	0.917808	0.916955	0.924399	0.938983	0.947368	0.913495	0.918919	0.909699	0.935691
Slow_loris_parvovirus_1_KP120516	0.861765	0.870091	0.854599	0.872159	0.869565	0.88	0.861862	0.794788	0.830721	0.842105	0.803987	0.825301	0.815951	0.882911	0.847761	0.838906	0.816993	0.851974	0.862928	0.876582	0.858934	0.85623	0.853896	0.858462	0.864048	0.859756	0.856287	0.931818	0.906367	0.915323	0.891129	0.894886	0.921512	0.896657	0.915408	0.880682	0.896142	0.913313	0.908832	0.940171	0.87156	0.903125	0.904321	0.892216	0.905983	0.894737	0.904908	0.908815	0.894886
Artibeus_jamaicensis_parvovirus_1_JQ037754	0.839181	0.834835	0.866864	0.815642	0.849057	0.861538	0.828829	0.80625	0.804217	0.804416	0.781646	0.854545	0.818462	0.85119	0.80531	0.814024	0.794953	0.798742	0.878049	0.875776	0.871166	0.832258	0.832237	0.835366	0.850299	0.835329	0.83432	0.924791	0.907063	0.889796	0.912	0.89916	0.909884	0.896142	0.890909	0.915966	0.895349	0.905775	0.918079	0.949721	0.903614	0.890966	0.899696	0.902941	0.917847	0.918841	0.926606	0.897281	0.910112
Galleria_mellonella_densovirus_L32896	0.932836	0.943734	0.952618	0.941834	0.942623	0.938503	0.956072	0.95509	0.956772	0.948328	0.95122	0.92973	0.961219	0.925595	0.928977	0.946479	0.942771	0.933333	0.970899	0.978437	0.965333	0.956164	0.946629	0.960317	0.955959	0.948052	0.948586	0.943355	0.833333	0.638796	0.184211	0.923267	0.947075	0.881188	0.857143	0.933824	0.944149	0.95393	0.952854	0.950673	0.946524	0.944598	0.959459	0.950262	0.952632	0.936639	0.946809	0.955497	0.957071
	The number of amino acid differences per site from between sequences are shown. Standard error estimate(s) are shown above the diagonal. The analysis involved 63 amino acid sequences. All ambiguous positions were removed for each sequence pair. Evolutionary analyses were conducted in MEGA6.
[truncated: 14 more columns]

## Sheet: Caption
Table. Estimates of Evolutionary Divergence between Sequences
The number of amino acid differences per site from between sequences are shown. Standard error estimate(s) are shown above the diagonal. The analysis involved 63 amino acid sequences. All ambiguous positions were removed for each sequence pair. There were a total of 481 positions in the final dataset. Evolutionary analyses were conducted in MEGA6 [1].
1. Tamura K., Stecher G., Peterson D., Filipski A., and Kumar S. (2013). MEGA6: Molecular Evolutionary Genetics Analysis version 6.0. Molecular Biology and Evolution30: 2725-2729.
Disclaimer: Although utmost care has been taken to ensure the correctness of the caption, the caption text is provided "as is" without any warranty of any kind. Authors advise the user to carefully check the caption prior to its use for any purpose and report any errors or problems to the authors immediately (www.megasoftware.net). In no event shall the authors and their employers be liable for a…
